# Supplementary material for: The Power of Gene-Based Rare Variant Methods to Detect Disease-Associated Variation and Test Hypotheses About Complex Disease
Source: PLoS Genet. 2015 Apr 23;11(4):e1005165. doi: 10.1371/journal.pgen.1005165 (PMC4407972; doi:10.1371/journal.pgen.1005165)
Supplement: S1 Table — 24 genes on chr10 were selected from the center of the distribution of human gene coding length (Fig 1). Below are the genomic locations of these regions; HAPGEN2 simulations were performed across the full length of each transcript. Causal variants were selected from exonic regions only, and burden testing was also run on variants (causal and non-causal) within the exonic regions only. (XLSX) [file pgen.1005165.s016.xlsx]

## Sheet: Sheet1
S1 Table: List of human gene loci at which HAPGEN2 simulations were performed
CHR	START (hg19)	END (hg19)	UCSC_Transcript	GENE	Transcript Length (kbp)	Refseq ID	STRAND	Total Exon Length (kbp)
chr10	104221169	104236802	uc001kvt.3	TMEM180	15633	NM_024789	+	2834
chr10	105036919	105050108	uc001kws.3	INA	13189	NM_032727	+	3231
chr10	1085963	1091076	uc001ifz.3	IDI1	5113	NM_004508	-	2843
chr10	115999017	116051737	uc001lbl.1	VWA2	52720	NM_198496	+	3330
chr10	116697951	116737439	uc001lcd.3	TRUB1	39488	NM_139169	+	3412
chr10	119301955	119309057	uc001ldh.4	EMX2	7102	NM_004098	+	2896
chr10	126490353	126525239	uc001lib.4	FAM175B	34886	NM_032182	+	2992
chr10	15117473	15130775	uc001inv.3	ACBD7	13302	NM_001039844	-	3370
chr10	23216953	23326514	uc001irm.4	ARMC3	109561	NM_173081	+	2808
chr10	26505235	26593491	uc001isq.2	GAD2	88256	NM_000818	+	2824
chr10	30722949	30750762	uc001ivi.2	MAP3K8	27813	NM_005204	+	3013
chr10	35415768	35501886	uc001iya.3	CREM	86118	NM_183013	+	2714
chr10	5454517	5500426	uc001iia.3	NET1	45909	NM_001047160	+	3398
chr10	6052656	6104333	uc001iiz.2	IL2RA	51677	NM_000417	-	3216
chr10	62538088	62547988	uc010qii.2	CDK1	9900	NM_001170406	+	2915
chr10	64571755	64576126	uc001jmi.3	EGR2	4371	NM_000399	-	2979
chr10	70587293	70652816	uc001joq.3	STOX1	65523	NM_001130162	+	3381
chr10	72058728	72141414	uc001jqx.1	LRRC20	82686	NM_207119	-	3158
chr10	73576054	73611082	uc001jsm.3	PSAP	35028	NM_002778	-	2822
chr10	75670861	75677258	uc010qkw.2	PLAU	6397	NM_001145031	+	2662
chr10	8096666	8117164	uc001ijz.3	GATA3	20498	NM_001002295	+	3070
chr10	85980248	85985284	uc010qmc.2	LRIT2	5036	NM_001017924	-	3118
chr10	89512874	89577917	uc001kez.1	ATAD1	65043	NM_032810	-	3034
chr10	96305573	96361856	uc009xuo.3	HELLS	56283	NM_018063	+	3237
